# Supplementary material for: Reference Values for Inspiratory Muscle Endurance in Healthy Children and Adolescents
Source: PLoS One. 2017 Jan 25;12(1):e0170696. doi: 10.1371/journal.pone.0170696 (PMC5266249; doi:10.1371/journal.pone.0170696)
Supplement: S1 File — Primary data of the study. (XLSX) [file pone.0170696.s002.xlsx]

## Sheet: PROTOCOLS
INCREMENTAL									MAXIMAL LOADING
AGE	SEX	WEIGHT	HEIGHT	BMIABS	BMIZ-SCORE	MIPABS	IME%	IMEABS	AGE	SEX	WEIGHT	HEIGHT	BMIABS	BMIZ-SCORE	MIP	IMET-LIMIT
6.3	1	30.2	127.2	18.67	1.72	110,00	60	66	6.3	1	27.1	123.1	17.9	1.38	80	428
6.64	1	27.4	122.5	18.26	1.49	109,00	50	59.5	6.4	1	22.2	125	14.2	3.06	95	600
6.2	0	30.5	123.1	20.13	2.7	106,00	50	53	6.8	0	28	122.6	18.6	-0.66	96	720
5.97	1	27.4	119.7	19.12	1.97	103,00	40	41.2	6.8	1	34.7	125.1	22.2	2.78	90	600
6.47	0	29.1	115.8	21.7	3.27	98,00	60	58.8	6.9	1	23.8	123.2	15.7	0.18	82	1034
6.01	1	25.6	118.5	18.23	1.58	102,00	40	40.8	6.9	1	28.8	126	18.1	0.97	115	543
6.78	0	30.2	126	19.02	2.06	108,00	50	54	6.7	0	31.3	121.1	21.3	3.03	103	800
6.91	1	27.7	120.2	19.17	1.8	105,00	50	52.5	6.1	0	24.4	118.6	17.3	1.41	105	1149
6.67	1	30.4	122.87	20.14	2.19	111,00	40	44	6.9	1	25	130.1	14.8	-0.39	112	960
6.68	0	25.6	118.3	18.29	1.73	70,00	40	40	6.7	0	30	128.9	18.1	1.61	88	720
6.72	0	22	115.4	16.52	0.74	80,00	60	64.8	6.5	0	26.4	118.6	18.8	2.01	92	610
6.72	0	29.85	128.13	18.18	1.69	109,00	50	54.5	6.2	1	26.5	124	17.2	1.09	109	830
6.77	1	27.27	126.13	17.14	0.98	65,00	50	32.5	6.2	0	25.8	120.8	17.7	1.5	89	900
6.87	1	27.57	118.5	19.63	1.98	100,00	50	50	6.8	0	24.1	131.5	13.9	-1.22	110	580
6.94	0	30	132	17.22	1.11	110,00	60	50.4	6.7	1	24.9	122.8	16.5	0.67	84	600
6.97	1	19.48	113.07	15.24	-0.09	64,00	40	25.6	6.4	0	27.8	130.2	16.4	0.71	100	830
6.99	1	28.5	126.47	17.82	1.24	104,00	50	51	7	1	26.7	122.7	17.7	1.19	82	444
7.01	1	23.27	115.67	17.39	1.05	60,00	40	24	7.1	1	21.5	118.9	15.2	-0.13	70	688
7.02	1	23.2	117.07	16.93	0.82	78,00	50	39	7.2	1	26.5	126.7	16.5	0.59	101	859
7.11	0	26.05	121.37	17.69	1.34	100,00	60	60	7.2	1	21.4	120.3	14.8	1.42	78	379
7.12	0	25.13	127	15.58	0.04	91,00	70	63.7	7.3	0	18.4	110.3	15.1	-0.3	102	960
7.24	0	20.43	122.03	13.72	-1.49	103,00	40	41.2	7.3	1	26.6	120.3	18.4	-0.42	96	870
7.24	1	21.25	123.5	13.93	-1	60,00	60	36	7.5	1	27.5	125	17.6	1.04	89	820
7.36	0	36.27	128.7	21.9	2.98	128,00	60	76.8	7.6	0	24.8	126.9	15.4	-0.17	100	610
7.36	1	19.92	119.87	13.86	-1.11	71,00	50	35.5	7.7	0	27.4	131.4	15.9	2.56	90	910
7.36	0	33.18	130.1	19.6	2.16	95,00	50	47.5	7.7	0	39.7	146	18.6	2.1	97	1149
7.55	0	29.43	132.07	16.88	1.5	95,00	50	47.5	7.7	0	28.5	129	17.1	0.17	110	701
7.55	0	23.4	122.73	15.53	-0.05	80,00	50	40	7.8	1	26.5	129	15.9	0.89	113	1003
7.64	0	20.57	123.83	13.41	-1.8	75,00	80	60	7.6	1	37.2	128.5	22.5	2.65	92	900
7.69	1	22.57	119.6	15.78	0.12	80,00	50	40	7.6	0	28.3	126.4	17.7	1.23	102	820
7.72	0	35.55	133	20.1	2.25	111,00	50	55.5	7.4	0	30.5	129.6	18.2	1.5	98	1083
7.78	1	25.1	128.83	15.12	-0.28	85,00	50	42.5	8	0	33.6	134.2	18.7	0.54	93	698
7.92	0	22.57	125.83	14.25	-1.08	91,00	60	54.6	8.2	1	24.5	121.9	16.5	0.38	107	1083
8.04	1	30.65	130.83	17.91	1.08	60,00	50	30	8.3	1	37.5	134	20.9	2.02	131	1025
8.13	0	22.08	120.37	15.24	-0.36	64,00	60	38.4	8.3	1	30.4	135.2	16.6	0.43	100	960
8.16	0	32.05	136.6	17.18	0.84	73,00	60	43.8	8.4	1	29.5	131	17.2	0.67	125	900
8.3	0	26.68	129.57	15.89	0.05	103,00	70	72.1	8.4	0	25.9	127	16.1	1.05	111	1260
8.62	0	24.32	119.27	17.09	0.67	74,00	50	37	8.5	0	28.1	131.3	16.3	0.25	102	579
8.65	1	47.77	147	22.1	2.24	135,00	40	54	8.7	1	27.7	133	15.7	0.1	126	735
8.66	1	44.95	132.9	25.45	2.93	137,00	50	68.5	8.8	1	25.6	122.5	17.1	1.49	114	900
8.7	0	56.47	135.3	30.85	4.97	126,00	50	63	8.8	0	24.7	130.2	14.6	-1	120	659
8.71	0	25.88	125.37	16.47	0.31	107,00	50	53.5	8.8	0	42.5	134.7	23.4	2.87	103	720
8.76	1	25.8	125.97	16.26	0.14	115,00	40	46	8.6	1	39.5	132.2	22.6	2.37	112	1083
8.78	0	28.65	128.87	17.25	0.74	70,00	50	35	9.1	0	25.7	122	17.3	0.67	71	491
8.85	0	33.1	132.13	18.96	-0.41	122,00	60	73.2	9.1	1	47.8	147.2	22.1	3.1	133	292
8.87	0	24.5	122.53	16.32	0.2	91,00	40	36.4	9.2	1	27.6	135	15.1	-0.59	100	514
8.87	1	28.37	125.07	18.14	0.96	85,00	40	34	9.4	1	33.5	141.5	16.7	0.23	117	372
8.88	1	48.08	143	23.51	0.26	124,00	40	49.6	9.4	0	29.4	137.5	15.6	-0.4	119	490
8.9	1	37.9	139.8	19.39	1.4	95,00	70	66.5	9.5	1	45.5	133	25.7	2.73	98	983
8.94	0	31.3	134.5	17.3	0.72	102,00	40	40.8	9.6	1	33.4	137	17.8	0.06	116	1137
9.11	0	33.15	134.9	18.22	1.13	77,00	50	38.5	9.6	1	36.7	142.5	18.1	0.74	118	700
9.32	1	25.9	127.67	15.89	-0.2	91,00	60	54.6	9.7	0	28.9	135.5	15.7	-0.35	103	1080
9.42	1	40.3	144.93	19.19	1.21	108,00	50	54	9.7	0	33.7	135.8	18.3	0.99	91	753
9.42	1	23	128.6	13.91	-1.49	82,00	50	41	9.8	1	48.5	146	22.8	1.64	112	853
9.49	1	36.17	143.53	17.56	0.58	100,00	50	50	9.8	0	30.9	137	16.5	0.64	114	706
9.5	1	37.02	137.93	19.46	0.53	106,00	60	63.6	9.8	0	29.8	134.5	16.5	0.06	127	1380
9.54	0	32.3	133.53	18.11	0.97	142,00	60	85.2	9.8	0	55.9	146.8	25.9	3.03	143	918
9.57	0	27.2	138.2	14.24	0.77	82,00	60	49.2	10	1	37.8	143	18.5	0.27	108	351
9.57	1	32.02	134.8	17.62	0.57	98,00	60	58.8	10.1	1	42	145.5	19.8	1.25	104	1249
9.67	0	27.3	132.13	15.64	-0.29	97,00	60	58.2	10.3	0	38	154.1	16	1.47	97	425
9.69	1	24.4	134.73	13.44	-1.93	73,00	50	36.5	10.5	1	36.1	143.2	17.6	0.31	126	639
9.75	0	28	131	16.32	-0.01	106,00	60	63.6	10.6	1	44.1	148.4	20	0.27	99	526
9.81	0	38.1	139.33	19.63	1.5	89,00	40	35.6	10.6	0	38.6	139.3	19.9	1.37	133	829
9.81	1	40.1	149.53	17.93	-0.29	135,00	70	94.5	10.6	1	52.6	157.1	21.3	1.53	143	449
9.95	1	30.3	137.07	16.13	-0.24	111,00	50	55.5	10.7	1	43.2	143.1	21.1	1.46	130	422
9.76	0	35.5	138.9	18.4	1.03	115,00	60	69	10.7	0	28	144	13.5	-0.52	75	1105
9.3	0	38.2	141	19.21	1.47	123,00	70	86.1	10.7	0	30.7	137.6	16.2	0.5	150	504
9.11	0	35.7	135	19.59	1.66	110,00	60	66	10.7	0	37.5	139	19.4	1.16	108	564
9.97	1	50.5	148.73	22.83	2.07	100,00	60	60	10.8	0	39.9	138.4	20.8	1.61	162	336
9.97	1	30.57	132.2	17.49	0.42	80,00	60	48	10.9	0	40.3	151.9	17.5	0.3	115	636
9.98	1	53.9	141.33	26.98	2.81	84,00	50	42	11	1	63.7	148	29.1	-0.44	118	474
10.1	0	34.25	136.5	18.38	0.94	119,00	70	83.3	11.1	1	36.1	142.6	17.8	0.21	71	525
10.2	0	35.77	145.63	16.86	0.2	86,00	60	51.6	11.1	0	28.6	133.4	16.1	-0.53	113	468
10.29	0	46.1	156.27	18.88	1.08	102,00	60	61.2	11.2	0	25.9	131.8	14.9	-0.65	105	1280
10.33	0	55.9	149.1	25.15	2.74	86,00	60	51.6	11.3	0	44.8	133.1	25.3	2.51	135	436
10.45	1	40	142.13	19.8	1.14	91,00	70	63.7	11.4	0	36.2	150	16.1	1.51	98	543
10.57	1	37.4	141.5	18.68	0.72	144,00	50	72	11.4	1	44.5	148.5	20.2	-0.62	181	324
10.58	0	31.22	133.33	17.56	0.43	100,00	80	80	11.4	0	36	143.5	17.5	0.15	148	357
10.59	1	32.4	140	16.53	-0.21	77,00	50	38.5	11.5	1	41	145	19.5	0.75	110	320
10.61	1	43.23	144.8	20.62	1.34	104,00	60	62.4	11.5	1	52	155.4	21.5	1.36	110	755
10.61	0	34.95	138.17	18.31	-1.44	131,00	70	91.7	11.5	0	36.3	143	17.8	0.79	153	324
10.65	1	34.73	137.93	18.26	1.27	86,00	40	34.4	11.5	1	68.7	147.2	31.7	2.11	127	373
10.66	1	26.67	134.63	14.71	-1.27	86,00	50	43	11.5	1	50.1	151.5	21.8	1.43	129	569
10.68	1	55.2	150.4	24.4	3	106,00	60	63.6	11.6	0	40.4	153.4	17.2	-0.07	144	482
10.71	1	43.52	147.27	20.07	-0.09	115,00	60	69	11.8	0	53.3	148	24.3	2.22	118	349
10.76	0	33.8	144.27	16.24	-0.33	133,00	70	93.1	11.8	1	30.7	136.9	16.4	-0.69	86	568
10.8	0	33.7	134	18.77	0.9	109,00	60	65.4	11.9	1	34.2	147.6	15.7	-1.09	96	332
10.84	1	53.22	155.03	22.14	1.69	122,00	60	73.2	11.9	0	38.7	141.8	19.2	2.82	120	328
10.86	1	41.9	137.2	22.26	1.71	119,00	40	47.6	12.1	0	39.1	150.6	17.2	-0.17	118	622
10.89	1	57.65	159.43	22.68	1.81	115,00	50	57.5	12.1	1	39.6	150.3	17.5	-0.23	109	951
10.92	1	58.3	160.73	22.57	1.77	135,00	60	81	12.1	0	40	148.4	18.2	1.17	108	1039
10.96	0	35.98	146.3	16.81	-0.05	82,00	80	65.6	12.1	0	36.7	148	16.8	2.87	104	267
10.98	0	48.85	160.57	18.95	0.93	111,00	60	66.6	12.4	1	48.4	154	20.4	1.72	101	630
11.04	0	38	150.17	16.85	-0.06	124,00	50	62	12.5	0	54.1	170.9	18.5	0.31	163	380
11.04	0	31.4	138.6	16.35	-0.35	82,00	60	49.2	12.5	1	54.3	161.8	20.7	0.83	109	1355
11.16	1	38.85	137.67	20.5	-0.38	86,00	60	51.6	12.5	0	61.5	149	27.7	0.34	146	896
11.17	0	30.97	137.7	16.33	1.16	115,00	60	69	12.5	0	33.4	139.4	17.2	-0.35	105	380
11.18	0	30.67	142.6	15.08	-1.21	136,00	50	68	12.6	1	41.4	146.6	19.3	0.3	112	845
11.18	1	41.3	150.07	18.34	0.4	86,00	50	43	12.7	1	58.4	159.5	23	0.27	126	753
11.2	1	46.4	158	18.59	1.59	70,00	80	56	12.7	1	45	148.8	20.3	-0.49	104	359
11.29	0	34.7	146.6	16.15	-0.39	117,00	70	81.9	12.7	1	45.7	150	20.3	0.62	101	1448
11.38	0	29	132.07	16.63	0.78	84,00	40	33.6	12.7	0	42.3	153.5	18	-0.52	128	311
11.39	1	49.7	160.93	19.19	0.54	80,00	60	48	12.9	0	41.4	165.2	15.2	1.17	135	529
11.47	1	43.55	152.47	18.73	0.47	119,00	50	59.5	12.9	1	40.8	153	17.4	-0.57	100	511
11.48	0	40.6	150.83	17.85	0.92	80,00	80	64	13.1	1	48.1	160.6	18.6	-0.09	138	458
11.51	1	52.8	155.6	21.81	0.61	84,00	50	42	13.2	1	49.9	157.2	20.2	0.45	132	1054
11.56	1	31.9	143.77	15.43	-1.15	86,00	40	34.4	13.2	0	50.7	161.5	19.4	0.45	159	424
11.58	0	81.75	164	30.39	-1.56	102,00	60	61.2	13.2	0	32.8	143.9	15.8	-1.43	136	331
11.59	0	44.9	162	17.11	0.33	111,00	60	66	13.3	1	79.4	167	28.5	-0.33	115	413
11.6	1	60.88	157.43	24.56	2.02	128,00	50	64	13.3	0	67.3	158.6	26.8	0.22	136	531
11.6	0	46.5	147.47	21.38	1.56	91,00	40	36.4	13.3	0	45.7	167.2	16.3	-1.12	128	688
11.62	0	45.2	156.2	18.53	0.57	106,00	70	74.2	13.3	1	41.9	153.5	17.8	-0.04	121	622
11.64	1	38	147.33	17.51	1.14	86,00	60	51.6	13.3	1	72.5	162	27.6	0.22	136	293
11.71	1	66	156	27.12	1.51	117,00	70	81.9	13.3	1	43.8	152.3	18.9	-0.07	128	307
11.72	1	49.65	153.6	21.04	0.74	126,00	70	88.2	13.4	1	59.7	154	25.2	0.77	141	417
11.73	0	41	151.93	17.76	0.2	95,00	70	66.5	13.5	1	60.4	159.5	23.7	1.36	126	280
11.78	1	43.3	148	19.77	0.54	113,00	50	56.5	13.7	0	36.9	151	16.2	-1.4	102	1074
11.79	0	46.9	141.03	23.58	2.05	86,00	60	51.6	14.1	1	56.6	154.3	23.8	1.24	136	489
11.82	1	38.7	143.4	18.82	0.39	140,00	60	84	14.2	0	68.8	174.5	22.6	-0.22	112	892
11.84	0	67	150.43	29.61	2.21	128,00	50	64	14.3	1	73.4	162.5	27.8	-1.54	132	570
11.87	0	39.5	149.97	17.56	0.05	139,00	60	83.4	14.4	0	57.3	174.5	18.8	1.19	139	404
11.88	0	61.58	158.5	24.51	2.22	102,00	70	71.4	14.5	0	78.9	163	29.7	-1.65	184	1594
11.89	1	37.85	142.97	18.52	2.49	80,00	60	48	14.6	1	55.1	158.3	22	0.67	154	1080
11.97	1	52.4	154.63	21.91	1.32	139,00	40	55.6	14.6	1	72.1	159.2	28.4	2.1	153	302
12	1	51.7	150.7	22.76	-1.5	111,00	70	77.7	14.6	1	46.5	149	20.9	2.61	143	386
12.01	1	46.6	162.1	17.73	-0.12	106,00	60	63.6	14.6	1	37.8	146.4	17.6	-0.98	125	313
12.02	1	82	161.13	31.58	-0.49	97,00	90	87.3	14.7	0	87.5	169	30.6	-1.86	128	427
12.07	1	46.17	148.53	20.93	1.02	113,00	50	56.6	14.7	0	42.5	151	18.6	-0.19	156	467
12.07	0	35.2	145.4	16.65	-0.49	84,00	60	50.4	14.7	0	57.5	154.1	24.2	-0.34	195	735
12.09	1	38.3	154.33	16.08	-0.96	100,00	40	40	14.8	0	48.3	166	17.5	-1	131	479
12.12	1	70.3	153.5	29.84	2.74	131,00	50	65.5	14.8	1	54.6	157.7	22	0.6	114	415
12.14	1	63.7	160.87	24.62	1.89	111,00	90	99.9	15	0	50.9	171.5	17.3	-1.2	148	475
12.14	1	66	153.23	28.11	2.5	115,00	70	80.5	15	0	50.8	161.9	19.4	-0.18	167	447
12.15	0	31.6	138.97	16.36	-0.69	86,00	50	43	15.1	0	55.5	161.4	21.3	0.53	189	882
12.21	0	64.27	166.03	23.31	1.89	124,00	60	74.4	15.4	1	52.8	157.5	21.3	0.29	144	352
12.27	0	35.3	141.63	17.6	-0.05	93,00	70	65.1	15.4	1	47.8	161	18.4	-0.78	110	300
12.39	1	72	156.97	29.22	-1.77	98,00	60	58.8	15.5	1	63.5	163.6	23.7	0.98	123	819
12.41	0	35.7	144.03	17.21	-0.3	108,00	70	75.6	15.5	0	112.3	174.3	37	3.36	115	435
12.47	1	39.4	140.73	19.89	0.57	146,00	50	73	15.5	1	51.2	164.4	18.9	-0.53	163	992
12.49	1	49.9	159.6	19.59	0.46	128,00	50	64	15.6	0	58.6	175.5	19	-0.01	138	999
12.49	0	46.4	152.87	19.86	0.82	139,00	40	55.6	15.6	1	56.9	157.8	22.9	0.72	146	1184
12.52	0	48.45	164	18.01	0.07	80,00	60	48	15.7	1	88.8	165.4	32.5	2.58	116	1060
12.53	1	39.43	150.33	17.45	-0.43	102,00	70	71.4	15.9	1	50.2	155.9	20.7	-0.01	122	845
12.54	0	40.7	156.6	16.6	-0.69	148,00	70	103.6	16	0	60.4	179.1	18.8	-0.7	138	307
12.57	1	78.7	163.57	29.42	2.59	113,00	50	56.5	16	0	68.4	174.8	22.4	0.66	151	365
12.58	0	62.8	153.83	26.54	2.42	115,00	50	57.5	16.2	0	55.9	164.6	20.6	0.41	132	1678
12.61	0	38.4	146.47	17.9	-0.03	84,00	60	50.4	16.3	1	67.2	167	24.1	2.28	92	984
12.74	0	58	145.5	27.4	2.52	115,00	60	69	16.4	1	51.2	156	21	0.06	120	952
12.76	0	68.9	162.4	26.12	2.31	137,00	80	109.6	16.5	1	60.6	170.5	20.8	-0.01	119	443
12.78	0	46.3	158.5	18.43	2.17	86,00	70	60.2	16.6	1	53.8	169	18.8	0.98	125	1500
12.8	0	39.3	145.93	18.45	0.17	126,00	70	88.2	16.6	0	75	175	24.5	1.13	138	1320
12.84	0	40.83	149.5	18.27	0.64	111,00	90	99.9	16.7	0	56	167	20.1	2.33	124	1156
12.85	1	57	156.8	23.18	1.4	128,00	50	64	16.7	1	68.1	168.3	24	2.14	126	1067
12.92	1	55.37	152.73	23.73	1.52	137,00	60	82.2	16.7	1	66.8	166.2	24.2	0.95	109	1320
12.93	0	75.73	156.93	30.75	2.91	131,00	70	91.7	16.9	0	61.9	159.3	24.4	1.06	125	470
12.94	1	68.2	169.2	23.82	0.16	122,00	50	61	17.1	0	51.4	159.8	20.1	-0.43	154	1688
12.95	1	56.9	164.6	21	0.78	142,00	50	71	17.2	1	53.4	158.5	21.3	0.06	111	1140
12.97	1	50.55	157.33	20.42	0.6	86,00	50	43	17.4	1	48.1	161.1	18.5	-0.98	120	636
13	1	55.45	160.53	21.52	0.93	108,00	60	64.8	17.5	1	80.8	158	32.4	2.48	129	588
13.02	0	50.85	166.57	18.33	0.04	106,00	60	63.6	17.7	0	56.2	170	19.4	-0.85	164	485
13.1	1	64.5	153	27.55	2.21	88,00	40	35.2	17.7	0	84.5	168.3	29.8	0.91	126	943
13.15	0	47.1	150.83	20.7	0.31	86,00	50	43	17.9	0	76.9	163.7	28.7	1.91	134	1140
13.16	1	46.72	149.73	20.84	0.67	120,00	60	72	17.4	1	65	166.3	23.5	0.71	132	960
13.19	1	49.77	153.63	21.08	1.16	84,00	50	42	17.1	0	80.2	177.9	25.3	1.27	150	1688
13.2	0	63.5	161.1	24.47	1.89	128,00	60	76.8	17.7	1	58.2	155.3	24.1	0.85	140	800
13.21	1	46.2	164.93	16.98	-0.88	95,00	70	66.5	18	0	84.6	175.3	27.5	1.65	146	1800
13.36	1	50.38	155.63	20.8	1.42	82,00	50	41	18	0	71.5	185.3	20.8	-0.33	142	1800
13.52	1	56.1	154	23.65	1.35	137,00	60	82.2	18.1	1	55.4	162.7	20.9	0.51	110	1800
13.57	0	76.83	175.8	24.86	1.88	117,00	100	117	18.1	1	63.7	163.2	23.9	1.06	126	1800
13.67	0	60.7	164.7	22.38	1.27	164,00	80	131.2	18.1	0	84.3	182.6	25.3	1.09	166	1800
13.68	1	46.95	151.57	20.44	0.4	80,00	80	64	18.2	1	47.8	169	16.7	2.63	100	1800
13.72	1	48.5	153.13	20.68	0.47	104,00	60	62.4	18.3	0	73.3	176.5	23.5	0.55	138	1800
13.73	0	103.9	178.6	32.57	2.98	142,00	100	142	18.3	0	67.3	175.5	21.9	-0.49	127	1061
13.74	1	74.6	156.03	30.64	2.72	117,00	70	81.9	18.3	1	55.2	161	21.3	-0.78	135	1800
13.75	0	58.13	160.07	22.69	1.32	124,00	70	86.8	18.3	0	58.5	171.2	20	-0.75	122	1800
13.91	1	54.5	159.1	21.53	-0.37	103,00	60	61.8	18.4	0	62.9	174	20.8	-0.42	153	1800
13.93	0	45.62	152.93	19.5	0.23	162,00	40	64.8	18.4	1	69.7	165.2	25.5	-1.78	135	1800
13.93	0	76.63	174.23	25.24	1.88	82,00	40	32.8	18.5	0	62.6	172	21.2	-0.29	155	1800
13.94	1	42	156.7	17.1	-1.05	82,00	50	41	18.6	1	60.2	157.6	24.2	0.83	131	1800
13.96	0	68.57	159.53	26.94	2.2	173,00	60	103.8	18.8	1	51.6	157.3	20.9	-0.18	109	1103
13.98	0	64.7	160.3	25.18	1.86	128,00	60	76.8	18.9	1	61.5	166.4	22.2	0.25	125	1200
13.99	1	39.9	146.57	18.57	-0.54	106,00	50	53
14.02	0	46.5	164.23	17.24	-0.87	125,00	60	75
14.04	1	53.1	157.87	21.31	0.58	135,00	60	81
14.05	0	39	157	15.82	1.14	111,00	50	55
14.08	1	72.7	155.2	30.18	2.44	95,00	50	47.5
14.11	1	59.8	155.9	24.6	1.44	93,00	60	55.8
14.13	1	46.52	148.03	21.23	0.74	113,00	60	67.8
14.15	0	41.3	149.5	18.48	0.06	108,00	50	54
14.23	0	80.03	166.37	28.92	2.46	157,00	60	94.2
14.32	0	40.77	152.23	17.59	-0.78	131,00	60	78.6
14.44	0	47.2	159	18.67	-0.3	108,00	70	75.6
14.44	1	56.8	165.1	20.84	0.34	100,00	40	40
14.55	0	40	157.5	16.12	-1.76	208,00	60	124.8
14.63	0	61.47	158.03	24.61	-1.58	166,00	70	116.2
14.87	1	59.3	167.1	21.24	0.37	104,00	40	41.6
14.87	1	62.4	169.4	21.74	0.53	88,00	50	44
14.94	1	48.6	159.1	19.2	0.68	100,00	40	40
15	1	52.8	171	18.06	-0.86	135,00	60	81
15.04	1	57.5	159.2	22.69	0.77	100,00	40	40
15.07	0	38.2	150.73	16.81	1.53	117,00	50	58.5
15.07	0	103.42	173.3	34.43	3.04	115,00	40	46
15.08	0	48.6	161.5	18.63	-0.53	126,00	70	88.2
15.09	1	83	166.3	30.01	2.28	88,00	60	52.8
15.12	0	73.9	164.47	27.32	2.04	175,00	50	87.5
15.12	1	50.2	154.2	21.11	0.28	104,00	80	83.2
15.16	0	44.95	153.47	19.09	-0.34	139,00	70	91
15.18	1	48.3	165.8	17.57	-1.13	62,00	50	31
15.19	1	59	160.43	22.92	0.81	93,00	60	55.8
15.27	0	72.1	174.1	23.79	1.24	119,00	60	71.4
15.34	1	74	158.5	29.46	0.16	144,00	80	115.2
15.4	1	48.5	162.9	18.28	-0.85	73,00	80	58.4
15.41	1	55.6	166.7	20.01	-0.15	91,00	90	81.9
15.5	0	75.8	184.4	22.29	0.75	119,00	60	71.4
15.55	1	57.9	165.6	21.11	0.21	128,00	50	64
15.59	1	56.6	170.5	19.47	-0.39	108,00	90	97.2
15.66	0	104.3	175.4	33.9	0.47	155,00	80	124
15.69	0	47.47	154.47	19.89	-0.15	102,00	60	61.2
15.69	1	75.1	158	30.08	0.5	135,00	80	108
15.71	1	42.1	158	16.86	0.92	126,00	70	88.2
15.76	0	56.35	164	20.95	0.41	106,00	70	74.2
15.77	0	80.03	183	23.9	0.98	159,00	80	127.2
15.78	1	63.8	156	26.22	2.44	88,00	60	52.8
15.82	0	65.8	178.97	20.54	0.06	127,00	50	63.5
15.84	1	62.63	167.47	22.33	0.54	100,00	90	90
15.91	0	102.3	177.1	32.62	2.75	164,00	50	82
15.96	0	58.6	167.8	20.81	0.13	117,00	80	93.6
15.96	0	63.1	168.9	22.12	0.59	159,00	80	127.2
15.98	0	79.9	179.5	24.8	1.34	128,00	90	115.2
15.98	0	68.7	171.4	23.38	0.97	142,00	60	85.2
16	1	45.7	164	16.99	3.21	86,00	70	60.2
16.01	0	57.8	170.67	19.84	-0.27	111,00	70	77.7
16.07	0	68.2	183.1	20.34	-0.08	93,00	70	65.1
16.18	0	71.6	172.3	24.12	1.12	100,00	60	60
16.21	1	69.75	167.97	24.72	1.13	124,00	70	86.8
16.23	0	71.2	176	22.99	0.79	117,00	50	58.5
16.24	1	50.5	161.1	19.46	2.96	66,00	60	39.6
16.29	0	49.8	164.5	18.4	-1	140,00	80	112
16.41	0	68	175.4	22.1	2.93	144,00	70	91
16.5	1	44.2	148.1	20.15	-0.26	93,00	50	46.5
16.55	0	58.75	159.87	22.99	0.73	153,00	60	91.8
16.69	0	80.3	183	23.98	1.15	140,00	60	81
16.76	1	48.6	155.13	20.19	-0.27	128,00	70	89.6
16.84	1	82.7	156	33.98	2.56	151,00	80	120.8
16.89	0	55.3	168.87	19.39	-0.69	128,00	70	89.6
16.99	0	74.1	169.6	25.76	1.39	157,00	100	157
17.08	0	59.1	160.8	22.86	0.57	140,00	80	108
17.11	0	45.9	171.1	15.68	-2.85	133,00	50	66.5
17.2	1	50.2	159.3	19.78	-0.46	82,00	70	57.4
17.28	0	72.4	182	21.86	0.2	144,00	60	100.8
17.33	0	63.7	175.7	20.63	-0.27	169,00	80	131.2
17.43	1	60.6	165.2	22.21	0.34	102,00	40	40.8
17.47	1	59.3	160.9	22.91	0.66	95,00	90	85.5
17.52	1	58.58	154.27	24.62	0.99	87,00	60	52.2
17.57	1	60.5	164	22.49	0.24	106,00	80	84.8
17.61	1	78.85	157.73	31.69	2.38	95,00	70	66.5
17.75	1	54	161.8	20.63	-0.2	86,00	80	68.8
17.77	0	65.4	178	20.64	-0.36	188,00	60	112.8
17.21	1	62.3	161.3	23.95	0.84	145,00	70	101.5
17.6	1	58	165.4	21.2	0.01	132,00	60	79.2
17.43	0	60.3	173.5	20.03	-0.53	178,00	70	124.6
17.3	0	62.4	177.5	19.81	-0.6	165,00	70	115.5
17.19	0	61.7	174.1	20.36	-0.35	172,00	70	120.4
18	0	68	172	22.99	0.05	145,00	80	112
18.07	1	65.5	165.5	23.91	0.78	106,00	60	53
18.07	0	71.8	168.4	25.32	1.1	137,00	70	88.2
18.09	1	76.3	158.8	30.26	2.13	104,00	50	52
18.09	0	65.8	170.8	22.56	0.28	130,00	70	57.5
18.22	1	63.5	172	21.46	0.43	97,00	60	58.2
18.36	1	62.7	157	25.44	2.6	139,00	60	100.8
18.37	1	64	170	22.15	0.26	115,00	60	52.2
18.39	0	62	158	24.84	2.23	100,00	70	81.9
18.41	0	84	184	24.81	0.91	140,00	60	65.5
18.58	0	75	180	23.15	0.39	148,00	80	112
18.77	1	69.3	175.5	22.5	0.34	112,00	90	100.8
18.86	1	59	162	22.48	-0.09	125,00	70	52
18.88	1	80.9	158.6	32.16	2.43	133,00	70	93.1
18.9	1	62.7	169.2	21.9	1.53	104,00	70	83.2
18.91	0	68.4	169.2	23.89	0.57	162,00	80	129.6
18.4	0	63.1	171.4	21.48	-0.16	148,00	80	118.4
18.11	1	67.8	166.2	24.55	0.94	145,00	70	101.5

## Sheet: REPRODUCIBILITY ILP 
AGE1	SEX1	WEIGHT1	HEIGHT1	BMIABS1	MIP1	IME%1	IMEABS1	AGE2	SEX2	WEIGHT2	HEIGHT2	BMIABS2	MIP2	IME%2	IMEABS2
6.8	0	30	126	19	108	50	54	6.8	1	30.5	126.1	19.18	115	60	69
6.9	1	28	120	19.2	105	50	52	6.93	2	27.9	121	19.06	112	60	67.2
7.6	0	23.4	122.7	15.5	80	50	40	7.57	1	23.6	122.8	15.65	88	60	52.8
7.7	1	22.6	119.6	15.8	80	50	40	7.71	2	22.8	119.6	15.94	83	50	41.5
8.9	0	24.5	122.5	16.3	91	40	36	8.91	1	24.5	122.53	16.32	93	50	46.5
8.9	1	37.9	139.8	19.4	95	70	66	8.94	2	38.2	141.1	19.19	98	70	68.6
9.6	1	32	134.8	17.6	98	60	59	9.61	2	33.1	134.9	18.19	92	60	55.2
9.1	0	35.7	135	19.6	110	60	66	9.13	1	34.2	135.1	18.74	104	60	62.4
10.6	0	35	138.2	18.3	131	70	92	10.63	1	35.1	138.2	18.38	128	70	89.6
10.9	1	41.9	137.2	22.3	119	40	48	10.88	2	42	137.3	22.28	117	50	58.5
11.9	0	39.5	150	17.6	139	60	83	11.89	1	40.1	150.1	17.8	135	60	81
11.9	0	61.6	158.5	24.5	102	70	71	11.9	1	62	158.5	24.68	105	70	73.5
12.8	0	46.3	158.5	18.4	86	70	60	12.82	1	46.3	158.6	18.41	90	70	63
12.9	1	55.4	152.7	23.7	137	60	82	12.96	2	55.5	152.73	23.79	140	60	84
13.9	1	54.5	159.1	21.5	103	60	62	13.95	2	54.6	159.2	21.54	100	60	60
13.9	0	45.6	152.9	19.5	162	40	65	13.97	1	45.8	152.93	19.58	158	40	63.2
14.1	1	46.5	148	21.2	113	60	68	14.17	2	47	148.1	21.43	110	60	66
14.5	0	40	157.5	16.1	208	60	125	14.59	1	40.1	157.6	16.14	205	60	123
15.8	0	65.8	179	20.5	127	50	64	15.86	1	65.7	179.2	20.46	125	60	75
15.8	1	62.6	167.5	22.3	100	90	90	15.85	2	62.4	167.8	22.16	103	90	92.7
16.5	0	58.8	159.9	23	153	60	92	16.57	1	58.5	160	22.85	150	60	90
16.8	1	48.6	155.1	20.2	128	70	90	16.78	2	48.3	155.1	20.08	129	70	90.3
17.5	1	58.6	154.3	24.6	87	60	52	17.56	2	58.7	154.4	24.62	90	60	54
17.8	0	65.4	178	20.6	188	60	113	17.79	1	65.2	178.1	20.56	188	60	112.8
18.9	1	80.9	158.6	32.2	133	70	93	18.88	2	81.2	158.9	32.16	135	70	94.5
18.4	0	63.1	171.4	21.5	148	80	118	18.4	1	63.1	171.2	21.53	145	80	116

## Sheet: REPRODUCIBILITY MLP
AGE1	SEX1	WEIGHT1	HEIGHT1	BMIABS1	MIP1	IMET-LIMIT1	AGE2	SEX2	WEIGHT2	HEIGHT2	BMIABS2	MIP2	IMET-LIMIT2
6.77	0	28	122.6	18.63	96	720	6.72	0	28.6	122.7	19	100	1200
6.89	1	23.8	123.2	15.68	82	1034	6.92	1	23.8	123	15.73	82	1800
7.1	1	25.7	123	16.99	90	1800	7.2	1	25	123.2	16.47	88	1211
7.7	0	39.7	146	18.62	97	1149	7.7	0	40	146.3	18.69	98	1800
8.2	0	42.5	138.3	22.22	125	1800	8.2	0	42.7	138.4	22.29	125	1800
8.8	1	25.6	122.5	17.06	114	900	8.9	1	26.1	122.5	17.39	111	923
9.4	1	33.5	141.5	16.7	117	372	9.39	1	34	141.4	17.01	122	600
9.4	0	29.4	137.5	15.6	119	490	9.41	0	30.7	138	16.12	125	840
10.1	1	42	145.5	19.8	104	1249	10.09	1	43.2	146	20.27	110	1800
10.6	0	38.6	139.3	19.9	133	829	10.62	0	39.4	141.4	19.71	136	1041
11.3	0	44.8	133.1	25.3	135	436	11.34	0	45.3	133	25.61	140	620
11.5	1	50.1	151.5	21.8	129	569	11.52	1	49.2	150.7	21.66	135	940
12.1	1	51.4	150	22.8	119	1649	12.15	1	50.8	150.4	22.46	122	1800
12.7	0	47.9	151.2	21	110	1800	12.75	0	46.1	151.5	20.09	115	1200
13.3	0	45.7	167.2	16.3	128	688	13.32	0	44.1	167	15.81	135	910
13.4	1	59.7	154	25.2	141	417	13.41	1	60.1	154.7	25.11	140	580
14.3	1	73.4	162.5	27.8	132	570	14.3	1	70.4	163.5	26.34	130	570
14.8	0	55.6	162.7	21	154	1800	14.8	0	55	163	20.7	180	1800
15.4	0	63.8	165.1	23.4	178	1800	15.46	0	62	165.4	22.66	175	1041
15.4	1	47.8	161	18.44	110	300	15.4	1	49.3	161	19.02	110	940
16.2	0	65.8	178.8	20.58	121	1800	16.2	0	65.3	178.7	20.45	110	1800
16.5	1	60.6	170.5	20.85	119	443	16.5	1	60.4	170.5	20.78	129	420
16.7	0	58.4	171.1	19.9	156	1800	16.7	0	59.8	171.3	20.38	158	980
17.7	0	84.5	168.3	29.83	126	943	17.8	0	84.3	168.3	29.76	127	1800
17.8	1	76.5	171.1	26.13	108	1800	17.8	1	76.2	171.1	26.03	121	1800
17.9	0	61.9	164.6	22.85	166	1800	17.9	0	63.8	164.6	23.55	166	1800
18.4	0	62.9	174	20.78	153	1800	18.4	0	62.3	174	20.58	170	1800
18.5	0	62.6	172	21.16	155	1800	18.5	0	63.1	172	21.33	164	1800

## Sheet: BOTH IME PROTOCOLS
AGE1	SEX1	WEIGHT1	HEIGHT1	MIP1	IME%1	IMEABS1	AGE2	SEX2	WEIGHT2	HEIGHT2	MIP2	IMET-LIMIT2
7.7	1	22.57	119.6	80	50	40	8.2	1	24.5	121.9	107	1083
7.6	0	23.4	122.7	80	50	40	8.4	0	25.9	123.8	111	1260
7.8	1	25.1	128.8	85	50	42.5	8.7	1	27.7	133	126	735
7.9	0	22.57	125.8	91	60	54.6	8.8	0	24.7	128	120	659
8.6	0	24.32	119.2	74	50	37	9.1	0	25.7	122	71	491
8.7	0	25.88	125.3	107	50	53.5	9.3	0	29.4	129.8	128	203
8.8	0	28.65	128.8	70	50	35	9.3	0	29.3	128.2	68	1702
8.9	0	31.3	134.5	102	40	40.8	9.6	0	32.8	135.6	134	1404
9.5	1	37.02	137.9	106	60	63.6	10	1	37.8	138.9	108	351
10.1	0	34.25	136.5	119	70	83.3	10.6	0	38.6	137.2	133	829
9.8	0	28	131	106	60	63.6	10.7	0	30.7	130.6	150	504
10.2	0	35.77	145.6	86	60	51.6	10.9	0	40.3	146.4	115	636
10	1	53.9	141.3	84	50	42	11	1	63.7	148	118	474
10.6	1	37.4	141.5	144	50	72	11.4	1	44.5	142.5	181	324
10.6	0	34.95	138.1	131	70	91.7	11.5	0	36.3	140.2	153	324
10.7	1	34.73	137.9	86	40	34.4	11.5	1	41	138.8	110	320
11	0	38	150.1	124	50	62	11.6	0	40.4	153.4	144	482
12.5	1	49.9	159.6	128	50	64	13.1	1	48.1	160.6	138	458
12.5	0	46.4	152.8	139	40	55.6	13.2	0	50.7	154.1	159	424
12.5	1	39.43	150.3	102	70	71.4	13.3	1	43.8	152.3	128	307
12.6	0	62.8	153.8	115	50	57.5	13.3	0	67.3	154.3	136	531
12.9	1	55.37	152.7	137	60	82.2	13.4	1	59.7	154	141	417
12.8	1	57	156.8	128	50	64	13.5	1	60.4	159.9	126	280
13.2	1	46.72	149.7	120	60	72	13.6	1	45.5	149.8	149	191
14	0	68.57	159.3	173	60	103.8	14.5	0	72.4	160.2	184	1594
14	1	53.1	157.8	135	60	81	14.6	1	55.1	158.3	154	1080
14.1	1	46.53	148	113	60	67.8	14.6	1	46.5	149	143	386
14.1	1	72.7	155.2	95	50	57.5	14.6	1	75.4	154.7	111	245
14.2	0	80.03	166.3	157	60	94.2	14.7	0	87.5	168	128	427
14.6	0	61.47	158	166	70	116.2	15.4	0	63.8	159.6	178	1800
15.1	0	48.6	161.5	126	70	88.2	15.5	0	51.2	163	163	992
15.1	0	103.42	173.3	115	40	46	15.5	0	112.3	174.4	115	435
15.8	0	56.35	164	106	70	74.2	16.2	0	55.9	164.7	132	1678
15.8	1	62.63	167.4	100	90	90	16.3	1	67.2	167	92	984
16.2	1	69.75	167.9	124	70	86.8	16.7	1	68.1	168.3	126	1067
16.9	0	55.3	168.8	128	70	89.6	17.7	0	56.2	170	164	485
17.5	1	58.58	154.2	87	60	52.2	18	1	61	155	75	274
